# Supplementary material for: Efficient Inhibition of Streptococcus agalactiae by AIEgen-Based Fluorescent Nanomaterials
Source: Front Chem. 2021 Jul 20;9:715565. doi: 10.3389/fchem.2021.715565 (PMC8329347; doi:10.3389/fchem.2021.715565)
Supplement: Supplementary file 2 [file DataSheet1.XLSX]

## Sheet: Figure 1A
Wavelength(nm)	2 µM TBP-1	4 µM TBP-1	6 µM TBP-1	8 µM TBP-1	10 µM TBP-1
520	10.3333	6	5	4	4
530	8.66667	5.33333	4.66667	3.66667	3.66667
540	8.66667	5.33333	5	4	3.66667
550	9	5.33333	4.66667	4.33333	3.66667
560	11	5.33333	4.33333	4	3.66667
570	12.3333	8.33333	6	5.33333	5
580	18.3333	9.66667	9.33333	7	6.33333
590	18.3333	10.3333	9.66667	8	7.33333
600	17	9.33333	8.33333	7.66667	6.66667
610	17.6667	9.66667	10.3333	8.33333	7.66667
620	25	15.3333	13	13	12
630	33.6667	18.3333	18.3333	19	18.3333
640	40.6667	27	30.6667	30.3333	28.6667
650	53.3333	38	43	48	43.3333
660	70	59	59.6667	69.3333	63
670	85	74.6667	80	97.3333	92.3333
680	94.3333	99	100.667	122	128
690	119	119.333	142.667	170.333	182.333
700	123	129.667	154	213.333	220.667

## Sheet: Figure 1B
Wavelength(nm)	2 µM TBP-1 and GBS	8 µM TBP-1 and GBS	10 µM TBP-1 and GBS	4 µM TBP-1 and GBS	6 µM TBP-1 and GBS
520	124	65	74.3333	98	89
530	156.333	81.3333	87.6667	128.333	110.667
540	210.333	111.333	121	182.667	155.667
550	343.667	172.667	192.667	298.333	254.667
560	535	282.667	308.333	490.667	422.667
570	915	494	528	873.667	738
580	1429.67	774.333	840	1397	1191.33
590	2069.67	1192	1292.67	2087	1799
600	2873.33	1749.67	1893.67	2991.67	2632
610	3600	2321	2515.67	3809	3392.67
620	4437.33	3038	3344	4779.67	4340
630	4966.33	3725.33	4103.67	5569.33	5110
640	5427.67	4451.67	4884	6373.33	5874.67
650	5707.33	4953	5539.33	6690.33	6417.67
660	5768.67	5363.67	6033.67	7090.33	6873
670	5716.67	5772.67	6484.33	7211.67	7112
680	5553	5918.33	6560	7107.33	7172.67
690	5401	6113.67	6772	6910.33	7201.67
700	4974	6024.33	6672	6863	7059.67

## Sheet: Figure 1C
Wavelength(nm)	2 µM TBP-1	4 µM TBP-1	6 µM TBP-1	8 µM TBP-1	10 µM TBP-1
520	3.66667	5	6.33333	10	13
530	3	4.33333	5.33333	8.66667	10.6667
540	3	4.33333	5.33333	8.66667	11.3333
550	3	4.66667	4.66667	8.66667	12
560	3	5	5.66667	9.66667	11.3333
570	4	6.33333	7.33333	12.3333	15.3333
580	6.33333	8.66667	10	16.3333	20.6667
590	7	8.33333	11.3333	17	22
600	6	6.33333	9.33333	16	21
610	6.33333	8	8.66667	15.6667	22
620	8	9.33333	12.3333	17.6667	26
630	11.3333	14.6667	17.3333	23	37
640	15.3333	20	26.3333	32.6667	48.3333
650	20.3333	31.6667	35.3333	44.3333	58
660	36	42.6667	47.6667	55.3333	66.3333
670	44.3333	62	61.6667	64.3333	84.6667
680	60	80.3333	78.3333	68	94
690	83.6667	104	94	82.6667	105
700	98	106.333	108	104	115.667

## Sheet: Figure 1D
Wavelength(nm)	2 µM TBP-1 and GBS	8 µM TBP-1 and GBS	10 µM TBP-1 and GBS	4 µM TBP-1 and GBS	6 µM TBP-1 and GBS
520	65.3333	68.3333	85	63	57.6667
530	85.6667	103	124	92	86.6667
540	133	175	207.667	155	150.667
550	226.667	322	378.333	287.333	288
560	372	552	651	504.333	502.333
570	643	1018.33	1172	918	906.333
580	1004	1624.67	1888	1480	1477.33
590	1439.33	2395.67	2833	2258.33	2237
600	1993	3414	4052.33	3299	3249.67
610	2522.67	4370	5233.67	4398	4335.33
620	3063.33	5440.33	6612.33	5682.33	5688.33
630	3514	6397	7799.33	6894.33	6880.33
640	3878.33	7248.33	8957.67	8128.67	8099.67
650	4003.67	7738.67	9593.33	9032.67	8974.33
660	4154	8109.67	10320.3	9786.33	9867.33
670	4229.33	8271.67	10622.3	10303	10446
680	4099.33	8186.33	10582	10577.3	10708.3
690	3974	7910	10240.7	10484	10691.7
700	3751	7908	9918.67	10356.7	10895

## Sheet: Supplementary Figure 1A
Wavelength(nm)	2 µM TBP-1	4 µM TBP-1	6 µM TBP-1	8 µM TBP-1	10 µM TBP-1
520	10.3333	5.33333	4.66667	4	4
530	9.66667	5	4.33333	3.33333	3.66667
540	10.3333	5	4.66667	3.66667	3.33333
550	11	5	5	3.33333	3.33333
560	9.33333	5	5	4	3.66667
570	14	7.33333	6.66667	5	5.33333
580	17.6667	9.66667	8.33333	6.66667	6.33333
590	18.3333	8.66667	8.66667	7.33333	7
600	15.3333	7.66667	8.33333	7	6.33333
610	17.6667	8.66667	10	8	7.66667
620	23.6667	13	13	12.3333	12.3333
630	28.6667	18	20.3333	18.3333	18
640	40.3333	26.6667	30.3333	29.6667	30.3333
650	52.6667	37.3333	44	46	46.6667
660	65.3333	53.3333	67.6667	68	69
670	82.3333	73.3333	96.3333	95.6667	100.667
680	97.6667	97	124.333	140	143.333
690	131.333	133.667	151.333	181.667	184
700	136	136	181.333	217.667	233.667

## Sheet: Supplementary Figure 1B
Wavelength(nm)	2 µM TBP-1	4 µM TBP-1	6 µM TBP-1	8 µM TBP-1	10 µM TBP-1
520	10.6667	6	4.33333	4	4.33333
530	11	5.33333	4.33333	3.33333	3.66667
540	10.3333	5.33333	4.33333	4	4
550	10	5.33333	4.66667	4	3.66667
560	10	6	4.33333	4	4.33333
570	13.6667	7.33333	5.66667	5.33333	5.66667
580	18	11	8.33333	7	7
590	19.6667	9.66667	8	7.33333	8
600	19.3333	9.66667	8.33333	7.33333	7
610	18	9.33333	9	8	9
620	26.6667	13.3333	13	13	13.3333
630	34.3333	18.6667	18.3333	19	20.6667
640	41.3333	26.3333	30.3333	31.6667	33.6667
650	60	38.6667	41.6667	44.6667	47
660	72	57.6667	59.3333	67.6667	75.6667
670	88.3333	76.6667	82	95	110
680	120.333	103.333	115.333	141	153
690	124.5	123	138.667	172.333	195
700	142	143	165.667	221.667	239.667

## Sheet: Supplementary Figure 1C
Wavelength(nm)	2 µM TBP-1	4 µM TBP-1	6 µM TBP-1	8 µM TBP-1	10 µM TBP-1
520	10.3333	5.66667	5	4	4
530	9.66667	5.66667	4.33333	3.66667	4
540	11	5.66667	4.66667	4.33333	4.66667
550	10.6667	5.66667	5.66667	4	4.33333
560	11.6667	6.33333	5	4	4.66667
570	13	8	7	5	5.66667
580	19.3333	11.3333	8.66667	7.66667	7.33333
590	20.3333	10.3333	10	7	7.66667
600	18	10	9	7.66667	8
610	21	10.3333	9.33333	9	9.33333
620	25.3333	13.3333	15	11.3333	13
630	31.6667	20	20	18	18.3333
640	47.3333	28.6667	31	33	32
650	55.6667	39.3333	43	46	47.3333
660	72	58.3333	61.3333	70	75.3333
670	87.6667	80.3333	92.6667	93.6667	106.667
680	104.667	95.3333	113	136.333	143.333
690	120	124	142.333	171	203.333
700	139.667	135.333	166.667	215.667	234

## Sheet: Supplementary Figure 1D
Wavelength(nm)	2 µM TBP-1	4 µM TBP-1	6 µM TBP-1	8 µM TBP-1	10 µM TBP-1
520	10.3333	5.33333	4.66667	4	4
530	9.66667	5	4.33333	3.33333	3.66667
540	10.3333	5	4.66667	3.66667	3.33333
550	11	5	5	3.33333	3.33333
560	9.33333	5	5	4	3.66667
570	14	7.33333	6.66667	5	5.33333
580	17.6667	9.66667	8.33333	6.66667	6.33333
590	18.3333	8.66667	8.66667	7.33333	7
600	15.3333	7.66667	8.33333	7	6.33333
610	17.6667	8.66667	10	8	7.66667
620	23.6667	13	13	12.3333	12.3333
630	28.6667	18	20.3333	18.3333	18
640	40.3333	26.6667	30.3333	29.6667	30.3333
650	52.6667	37.3333	44	46	46.6667
660	65.3333	53.3333	67.6667	68	69
670	82.3333	73.3333	96.3333	95.6667	100.667
680	97.6667	97	124.333	140	143.333
690	131.333	133.667	151.333	181.667	184
700	136	136	181.333	217.667	233.667

## Sheet: Supplementary Figure 1E
Wavelength(nm)	2 µM TBP-1	4 µM TBP-1	6 µM TBP-1	8 µM TBP-1	10 µM TBP-1
520	6.66667	4	3	3.66667	12.6667
530	6.33333	3	2.33333	3	11
540	6	3.66667	3	3	12.3333
550	5.66667	3.66667	3	3	10.3333
560	6.66667	3.66667	3.33333	3	11.6667
570	9	5.33333	4.33333	4.33333	16
580	13.6667	7	5.33333	6	22.6667
590	13	8	6	6.66667	22
600	12	7	5	6.33333	22.6667
610	11.3333	8.66667	6	6.33333	24
620	17	11.6667	8	10.3333	26.6667
630	19.6667	17	11.6667	14.3333	39.3333
640	30	25	19.3333	22	45.6667
650	39.3333	32.3333	28.6667	33.3333	61.6667
660	55	49.3333	43.3333	44	70.6667
670	63.6667	63	58	66.6667	95.3333
680	83.3333	81.3333	82	91.6667	106.5
690	100.667	108.333	106	130	114
700	108	127.667	136.667	138	131

## Sheet: Supplementary Figure 1F
Wavelength(nm)	2 µM TBP-1	4 µM TBP-1	6 µM TBP-1	8 µM TBP-1	10 µM TBP-1
520	3.33333	4.33333	3.33333	9	12.3333
530	2.66667	4	2.66667	7	10.6667
540	3	4	3	7.33333	11
550	3	4	3	7.66667	11
560	3.33333	4	3.33333	8	11
570	4.33333	5.66667	4.66667	11.6667	15.6667
580	5.66667	7.66667	6.66667	15	20.3333
590	5.33333	8.33333	7	15.6667	20.6667
600	5.66667	8	6.33333	15.3333	21
610	5.33333	8	7	14.3333	21.3333
620	8	12	8.33333	18.3333	28.3333
630	11.3333	16	14	26.6667	37.6667
640	18.6667	21.6667	21.6667	31	44
650	25.3333	33	30.3333	44.6667	56.3333
660	38	45	45.6667	56.3333	70
670	51.6667	65.6667	60.6667	72.3333	85
680	72.3333	80.3333	88.3333	83	89.3333
690	99.6667	95.6667	112.667	106.333	116
700	122	117	126.667	114.667	118

[truncated: 13 more sheets: Supplementary Figure 2A, Supplementary Figure 2B, Supplementary Figure 2C, Supplementary Figure 2D, Supplementary Figure 2E, Supplementary Figure 2F, Figure 2A, Figure 2B, Figure 2C, Figure 2D, Figure 3A, Figure 3B, Figure 3C]
